# Supplementary material for: Systematic identification of A-to-I RNA editing in zebrafish development and adult organs
Source: Nucleic Acids Res. 2021 Apr 19;49(8):4325–37. doi: 10.1093/nar/gkab247 (PMC8096273; doi:10.1093/nar/gkab247)
Supplement: gkab247_Supplemental_Files [file gkab247_supplemental_files.zip]

Archive with 6 entries (6 files):
- SUPPLEMENTARY FIGURES.pdf
- SuppTable1.xlsx
- SuppTable2.xlsx
- SuppTable3.xlsx
- SuppTable4.xlsx
- SuppTable5.xlsx
