# Supplementary material for: Systematic identification of A-to-I RNA editing in zebrafish development and adult organs
Source: Nucleic Acids Res. 2021 Apr 19;49(8):4325–37. doi: 10.1093/nar/gkab247 (PMC8096273; doi:10.1093/nar/gkab247)
Supplement: gkab247_Supplemental_Files [file gkab247_supplemental_files.zip › SuppTable1.xlsx]

## Sheet: Sheet1
	All data								wo SNPs								After filtration
	sample 29		sample 30		sample 31		sample 32		sample 29		sample 30		sample 31		sample 32		sample 29		sample 30		sample 31		sample 32
	#	%	#	%	#	%	#	%	#	%	#	%	#	%	#	%	#	%	#	%	#	%	#	%
AG	47505	0.77582	26841	0.324045	11165	0.616715	59310	0.339553	46622	0.816783	21008	0.627367	10850	0.646834	48054	0.570279	44754	98.714	19339	97.293	9969	97.411	41130	96.685
AC	472	0.00770839	2130	0.025715	195	0.0107711	5449	0.0311958	361	0.00632446	307	0.00916801	155	0.00924049	1717	0.0203764	7	0.015	4	0.02	6	0.059	22	0.052
AT	1252	0.0204468	3924	0.0473736	402	0.022205	9343	0.0534891	865	0.0151542	689	0.0205758	314	0.0187194	3151	0.0373944	35	0.077	15	0.075	2	0.02	96	0.226
CA	752	0.0122812	3422	0.041313	326	0.0180071	7506	0.0429722	540	0.00946041	584	0.0174401	251	0.0149636	2351	0.0279004	33	0.073	22	0.111	17	0.166	66	0.155
CG	344	0.00561798	1776	0.0214412	134	0.00740168	4211	0.0241082	265	0.00464261	306	0.00913815	100	0.00596161	1272	0.0150954	2	0.004	3	0.015	0	0	12	0.028
CT	3317	0.054171	13634	0.1646	2345	0.129529	24012	0.13747	2613	0.0457779	3707	0.110703	2120	0.126386	7228	0.085778	204	0.45	256	1.288	173	1.69	426	1.001
GA	1863	0.0304253	10694	0.129106	782	0.0431949	22152	0.126821	1397	0.0244744	1559	0.0465568	601	0.0358293	6395	0.0758924	71	0.157	103	0.518	19	0.186	336	0.79
GC	697	0.0113829	2571	0.0310391	644	0.0355722	4361	0.0249669	604	0.0105816	1034	0.0308786	609	0.0363062	1526	0.0181098	16	0.035	13	0.065	12	0.117	32	0.075
GT	2547	0.0415959	4559	0.0550398	711	0.0392731	8398	0.048079	1947	0.03411	1788	0.0533954	604	0.0360081	3325	0.0394593	157	0.346	67	0.337	4	0.039	125	0.294
TA	780	0.0127384	3723	0.0449469	297	0.0164052	8869	0.0507755	553	0.00968816	605	0.0180673	211	0.012579	2945	0.0349497	23	0.051	20	0.101	2	0.02	76	0.179
TC	1269	0.0207245	7397	0.0893023	901	0.049768	15859	0.0907935	982	0.0172039	1518	0.0453324	784	0.046739	4631	0.0549582	31	0.068	33	0.166	30	0.293	193	0.454
TG	434	0.0070878	2160	0.0260772	202	0.0111578	5201	0.029776	331	0.00579888	381	0.0113779	175	0.0104328	1669	0.0198068	4	0.009	2	0.01	0	0	26	0.061
CDS (ensamble)
	After filtration
	sample 29		sample 30		sample 31		sample 32
	#	%	#	%	#	%	#	%
AG	284	0.728205	229	0.431262	134	0.420063	269	0.446844
AC	2	0.00512821	2	0.00376648	0	0	2	0.00332226
AT	3	0.00769231	2	0.00376648	0	0	9	0.0149502
CA	0	0	6	0.0112994	0	0	3	0.00498339
CG	0	0	3	0.00564972	0	0	2	0.00332226
CT	29	0.074359	194	0.365348	151	0.473354	127	0.210963
GA	28	0.0717949	45	0.0847458	4	0.0125392	94	0.156146
GC	1	0.0025641	5	0.0094162	6	0.0188088	3	0.00498339
GT	37	0.0948718	21	0.039548	0	0	19	0.0315615
TA	0	0	4	0.00753296	2	0.00626959	10	0.0166113
TC	2	0.00512821	16	0.0301318	22	0.0689655	60	0.0996678
TG	4	0.0102564	4	0.00753296	0	0	4	0.00664452
MM_type	In 4 samples		In 3 samples		In 2 samples
	#	%	#	%	#	%
AG	54	100	101	98.0583	149	88.6905
TC	0	0	2	1.94175	4	2.38095
CT	0	0	0	0	2	1.19048
GA	0	0	0	0	7	4.16667
GT	0	0	0	0	2	1.19048
TA	0	0	0	0	2	1.19048
TG	0	0	0	0	2	1.19048
