# Supplementary material for: Systematic identification of A-to-I RNA editing in zebrafish development and adult organs
Source: Nucleic Acids Res. 2021 Apr 19;49(8):4325–37. doi: 10.1093/nar/gkab247 (PMC8096273; doi:10.1093/nar/gkab247)
Supplement: gkab247_Supplemental_Files [file gkab247_supplemental_files.zip › SuppTable2.xlsx]

## Sheet: Sheet1
Chromosome	Position	strand	Consequence	SYMBOL	Amino acids substitution	count	editingMean	coverageMean	sample_A_coverage	sample_A_Freq	sample_A_editing	sample_B_coverage	sample_B_Freq	sample_B_editing	sample_C_coverage	sample_C_Freq	sample_C_editing	sample_D_coverage	sample_D_Freq	sample_D_editing	Identified in PMID: 26637167	Is conserved in human?	Is the gene edited in human?	human CDS location (hg19)
chr16	23547227	+	missense	adar	Y/C	2	0.045	73.5	72	[69, 0, 3, 0]	0.04	NA	NA	NA	NA	NA	NA	75	[71, 0, 4, 0]	0.05			V	-
chr16	23547295	+	missense	adar	K/E	2	0.1	82	85	[76, 0, 9, 0]	0.11	NA	NA	NA	NA	NA	NA	79	[72, 0, 7, 0]	0.09			V	-
chr17	20711516	-	synonymous	ank3a	E	2	0.085	47	51	[46, 0, 5, 0]	0.1	NA	NA	NA	NA	NA	NA	43	[40, 0, 3, 0]	0.07			V	chr10 61832536
chr17	20711537	-	synonymous	ank3a	G	2	0.13	35.5	40	[37, 0, 3, 0]	0.07	NA	NA	NA	NA	NA	NA	31	[25, 0, 6, 0]	0.19			V	chr10 61832536
chr2	34924411	+	missense	astn1	K/E	2	0.025	138.5	162	[158, 0, 4, 0]	0.02	115	[111, 0, 4, 0]	0.03	NA	NA	NA	NA	NA	NA			V	-
chr2	34924412	+	missense	astn1	K/R	2	0.665	139	161	[63, 0, 98, 0]	0.61	117	[33, 0, 84, 0]	0.72	NA	NA	NA	NA	NA	NA			V	-
chr16	31859293	+	synonymous	atn1	A	4	0.9075	65	127	[9, 0, 118, 0]	0.93	24	[0, 0, 24, 0]	1	21	[4, 0, 17, 0]	0.81	88	[10, 0, 78, 0]	0.89			V	-
chr16	31858972	+	synonymous	atn1	L	3	0.433333	19.6667	27	[18, 0, 9, 0]	0.33	11	[4, 0, 7, 0]	0.64	NA	NA	NA	21	[14, 0, 7, 0]	0.33			V	-
chr16	31859065	+	synonymous	atn1	A	3	0.93	25.3333	33	[2, 0, 31, 0]	0.94	11	[1, 0, 10, 0]	0.91	NA	NA	NA	32	[2, 0, 30, 0]	0.94			V	-
chr16	31859102	+	missense	atn1	K/E	3	0.833333	43.6667	52	[5, 0, 47, 0]	0.9	23	[5, 0, 18, 0]	0.78	NA	NA	NA	56	[10, 0, 46, 0]	0.82			V	-
chr16	31859103	+	missense	atn1	K/R	3	0.43	43.3333	52	[30, 0, 22, 0]	0.42	23	[13, 0, 10, 0]	0.43	NA	NA	NA	55	[31, 0, 24, 0]	0.44			V	-
chr16	31859161	+	synonymous	atn1	S	3	0.106667	60.3333	81	[75, 0, 6, 0]	0.07	23	[19, 0, 4, 0]	0.17	NA	NA	NA	77	[71, 0, 6, 0]	0.08			V	-
chr16	31859112	+	missense	atn1	E/G	4	0.4125	45.75	57	[40, 0, 17, 0]	0.3	27	[16, 0, 11, 0]	0.41	10	[4, 0, 6, 0]	0.6	61	[40, 0, 21, 0]	0.34			V	-
chr16	31859272	+	synonymous	atn1	P	3	0.126667	74.6667	116	[106, 0, 10, 0]	0.09	NA	NA	NA	17	[14, 0, 3, 0]	0.18	91	[81, 0, 10, 0]	0.11			V	-
chr16	31859550	+	missense	atn1	Q/R	3	0.166667	85	117	[95, 0, 22, 0]	0.19	59	[47, 0, 12, 0]	0.2	NA	NA	NA	79	[70, 0, 9, 0]	0.11			V	-
chr16	31859576	+	missense	atn1	T/A	2	0.1	52	NA	NA	NA	46	[41, 0, 5, 0]	0.11	NA	NA	NA	58	[53, 0, 5, 0]	0.09			V	-
chr16	31859687	+	missense	atn1	R/G	2	0.055	54.5	NA	NA	NA	42	[39, 0, 3, 0]	0.07	NA	NA	NA	67	[64, 0, 3, 0]	0.04			V	-
chr16	31859310	+	missense	atn1	N/S	4	0.2925	33.75	120	[92, 0, 28, 0]	0.23	27	[22, 0, 5, 0]	0.19	25	[15, 0, 10, 0]	0.4	96	[62, 0, 34, 0]	0.35			V	-
chr16	31859300	+	missense	atn1	R/G	4	0.2225	57.25	127	[97, 0, 30, 0]	0.24	20	[17, 0, 3, 0]	0.15	27	[19, 0, 8, 0]	0.3	94	[75, 0, 19, 0]	0.2			V	-
chr16	31859200	+	synonymous	atn1	L	4	0.2	46.75	81	[66, 0, 15, 0]	0.19	27	[22, 0, 5, 0]	0.19	11	[8, 0, 3, 0]	0.27	68	[58, 0, 10, 0]	0.15			V
chr21	22847329	+	missense	birc2	K/R	4	0.54	38.75	238	[91, 0, 147, 0]	0.62	84	[41, 0, 43, 0]	0.51	50	[28, 0, 22, 0]	0.44	232	[94, 0, 138, 0]	0.59			V	-
chr21	22847319	+	start lost	birc2	M/V	2	0.12	129	NA	NA	NA	NA	NA	NA	47	[39, 0, 8, 0]	0.17	211	[197, 0, 14, 0]	0.07			V	-
chr21	22847325	+	missense	birc2	I/V	3	0.0733333	167.333	225	[212, 0, 13, 0]	0.06	NA	NA	NA	50	[46, 0, 4, 0]	0.08	227	[209, 0, 18, 0]	0.08			V	-
chr21	22847328	+	missense	birc2	K/E	4	0.2475	275.25	233	[166, 0, 67, 0]	0.29	83	[61, 0, 22, 0]	0.27	49	[40, 0, 9, 0]	0.18	229	[171, 0, 58, 0]	0.25			V	-
chr3	33820291	-	missense	cacna1aa	Y/C	4	0.52	67	60	[34, 0, 26, 0]	0.43	22	[14, 0, 8, 0]	0.36	12	[2, 0, 10, 0]	0.83	41	[22, 0, 19, 0]	0.46			V	-
chr3	33820297	-	missense	cacna1aa	K/R	4	0.2375	348.25	59	[45, 0, 14, 0]	0.24	24	[19, 0, 5, 0]	0.21	15	[12, 0, 3, 0]	0.2	47	[33, 0, 14, 0]	0.3			V	-
chr3	33820309	-	missense	cacna1aa	K/R	3	0.18	38.6667	53	[49, 0, 4, 0]	0.08	NA	NA	NA	15	[11, 0, 4, 0]	0.27	48	[39, 0, 9, 0]	0.19			V	-
chr3	33820312	-	missense	cacna1aa	Q/R	3	0.226667	40	53	[47, 0, 6, 0]	0.11	18	[12, 0, 6, 0]	0.33	NA	NA	NA	49	[37, 0, 12, 0]	0.24			V	-
chr11	36816171	-	missense	cacna1da	I/M	4	0.5725	39.25	51	[21, 0, 30, 0]	0.59	33	[7, 0, 26, 0]	0.79	18	[12, 0, 6, 0]	0.33	55	[23, 0, 32, 0]	0.58	V	V	V	chr3:53820892
chr11	36816163	-	missense	cacna1da	Y/C	4	0.41	47.5	55	[36, 0, 19, 0]	0.35	37	[20, 0, 17, 0]	0.46	14	[10, 0, 4, 0]	0.29	54	[25, 0, 29, 0]	0.54	V	V	V	chr3:53820892
chr11	20017793	+	missense	cadpsa	K/R	3	0.16	64.3333	69	[60, 0, 9, 0]	0.13	30	[25, 0, 5, 0]	0.17	NA	NA	NA	94	[77, 0, 17, 0]	0.18			V	chr3 62860434	chr7 122261553	chr3 62423807
chr11	20017805	+	missense	cadpsa	E/G	3	0.23	62	66	[50, 0, 16, 0]	0.24	28	[19, 0, 9, 0]	0.32	NA	NA	NA	92	[80, 0, 12, 0]	0.13			V	chr3 62860434	chr7 122261553	chr3 62423807
chr11	20017811	+	missense	cadpsa	Y/C	2	0.085	82.5	67	[58, 0, 9, 0]	0.13	NA	NA	NA	NA	NA	NA	98	[94, 0, 4, 0]	0.04		V	V	chr3 62860434	chr7 122261553	chr3 62423807
chr11	20017802	+	missense	cadpsa	E/G	4	0.6175	134.25	67	[19, 0, 48, 0]	0.72	31	[19, 0, 12, 0]	0.39	10	[2, 0, 8, 0]	0.8	98	[43, 0, 55, 0]	0.56		V	V	chr3 62860434	chr7 122261553	chr3 62423807
chr6	41435866	+	missense	cadpsb	E/G	4	0.34	148.5	588	[358, 0, 230, 0]	0.39	205	[129, 0, 76, 0]	0.37	104	[78, 0, 26, 0]	0.25	496	[320, 0, 176, 0]	0.35		V	V	chr3 62860434	chr7 122261553	chr3 62423807
chr6	41435888	+	synonymous	cadpsb	L	3	0.0233333	475.333	661	[644, 0, 17, 0]	0.03	226	[222, 0, 4, 0]	0.02	NA	NA	NA	539	[529, 0, 10, 0]	0.02		V	V	chr3 62860434	chr7 122261553	chr3 62423807
chr12	35381724	-	missense	camk2g1	T/A	3	0.0266667	238	273	[267, 0, 6, 0]	0.02	148	[144, 0, 4, 0]	0.03	NA	NA	NA	293	[283, 0, 10, 0]	0.03			V	-
chr12	35381729	-	missense	camk2g1	Q/R	4	0.76	210.25	273	[64, 0, 209, 0]	0.77	154	[47, 0, 107, 0]	0.69	99	[21, 0, 78, 0]	0.79	298	[62, 0, 236, 0]	0.79			V	-
chr12	35381726	-	missense	camk2g1	H/R	4	0.3175	151	281	[204, 0, 77, 0]	0.27	151	[102, 0, 49, 0]	0.32	97	[60, 0, 37, 0]	0.38	312	[218, 0, 94, 0]	0.3			V	-
chr13	27036582	-	missense	ccdc85a	S/G	3	0.333333	49	50	[38, 0, 12, 0]	0.24	29	[16, 0, 13, 0]	0.45	NA	NA	NA	68	[47, 0, 21, 0]	0.31			V	-
chr13	27036660	-	missense	ccdc85a	T/A	4	0.5425	170	65	[32, 0, 33, 0]	0.51	27	[12, 0, 15, 0]	0.56	10	[4, 0, 6, 0]	0.6	72	[36, 0, 36, 0]	0.5			V	-
chr13	27036676	-	synonymous	ccdc85a	V	4	0.17	42.25	69	[61, 0, 8, 0]	0.12	22	[18, 0, 4, 0]	0.18	15	[11, 0, 4, 0]	0.27	63	[56, 0, 7, 0]	0.11			V	-
chr20	5093799	+	splice acceptor	ccnk	-	2	0.24	15.5	18	[15, 0, 3, 0]	0.17	NA	NA	NA	NA	NA	NA	13	[9, 0, 4, 0]	0.31			V	-
chr4	10655104	+	missense	cped1	K/R	3	1	28	14	[0, 0, 14, 0]	1	23	[0, 0, 23, 0]	1	NA	NA	NA	47	[0, 0, 47, 0]	1				-
chr5	24521731	+	missense	dgcr8	S/G	2	0.035	159.5	186	[181, 0, 5, 0]	0.03	NA	NA	NA	NA	NA	NA	133	[128, 0, 5, 0]	0.04			V	-
chr20	18724035	-	missense	enpp5	R/G	2	0.04	143	151	[145, 0, 6, 0]	0.04	NA	NA	NA	NA	NA	NA	135	[129, 0, 6, 0]	0.04			V	-
chr16	12748058	+	missense	epn1	Q/R	4	0.85	41.25	218	[30, 0, 188, 0]	0.86	150	[19, 0, 131, 0]	0.87	82	[11, 0, 71, 0]	0.87	230	[47, 0, 183, 0]	0.8			V	-
chr16	12748036	+	missense	epn1	R/G	3	0.153333	215.333	248	[213, 0, 35, 0]	0.14	159	[135, 0, 24, 0]	0.15	NA	NA	NA	239	[198, 0, 41, 0]	0.17			V	-
chr16	12748078	+	missense	epn1	K/E	4	0.0875	155.25	189	[169, 0, 20, 0]	0.11	143	[127, 0, 16, 0]	0.11	72	[68, 0, 4, 0]	0.06	217	[202, 0, 15, 0]	0.07			V	-
chr16	29009032	+	missense	gon4l	R/G	2	0.145	44.5	42	[36, 0, 6, 0]	0.14	NA	NA	NA	NA	NA	NA	47	[40, 0, 7, 0]	0.15				-
chr1	21345065	-	missense	gria2a	Q/R	2	1	458.5	478	[0, 0, 478, 0]	1	NA	NA	NA	NA	NA	NA	439	[0, 0, 439, 0]	1	V	V	V	chr4 158281294	chr4 158257875	chr4 158257879
chr1	21341577	-	missense	gria2a	R/G	4	0.7675	631.5	1024	[250, 0, 774, 0]	0.76	376	[71, 0, 305, 0]	0.81	249	[67, 0, 182, 0]	0.73	877	[206, 0, 671, 0]	0.77	V	V	V	chr4 158281294	chr4 158257875	chr4 158257879
chr1	21341578	-	synonymous	gria2a	L	4	0.19	628.5	1011	[839, 0, 172, 0]	0.17	378	[285, 0, 93, 0]	0.25	244	[209, 0, 35, 0]	0.14	881	[706, 0, 175, 0]	0.2	V	V	V	chr4 158281294	chr4 158257875	chr4 158257879
chr14	35804833	+	missense	gria2b	R/G	2	0.395	597	NA	NA	NA	NA	NA	NA	179	[106, 0, 73, 0]	0.41	1015	[624, 0, 390, 1]	0.38	V	V	V	chr4 158281294	chr4 158257875	chr4 158257879
chr5	23362593	-	missense	gria3a	N/S	4	0.8125	40	406	[78, 0, 328, 0]	0.81	199	[26, 0, 173, 0]	0.87	127	[27, 0, 100, 0]	0.79	455	[99, 0, 356, 0]	0.78	V		V	chrX 122598962
chr5	23362603	-	missense	gria3a	T/A	4	0.73	206	383	[105, 0, 278, 0]	0.73	182	[39, 0, 143, 0]	0.79	115	[32, 0, 83, 0]	0.72	421	[133, 0, 288, 0]	0.68	V		V	chrX 122598962
chr5	23370824	-	missense	gria3a	R/G	3	0.513333	350.667	418	[214, 0, 204, 0]	0.49	194	[85, 0, 109, 0]	0.56	NA	NA	NA	440	[224, 0, 216, 0]	0.49	V	V	V	chrX 122598962
chr5	23393032	-	missense	gria3a	K/R	3	0.133333	212.333	270	[228, 0, 42, 0]	0.16	118	[105, 0, 13, 0]	0.11	NA	NA	NA	249	[217, 0, 32, 0]	0.13			V	chrX 122598962
chr5	23397218	-	missense	gria3a	I/V	2	0.045	185	187	[182, 0, 5, 0]	0.03	NA	NA	NA	NA	NA	NA	183	[172, 0, 11, 0]	0.06	V		V	chrX 122598962
chr5	23397221	-	missense	gria3a	T/A	3	0.48	137.333	172	[98, 0, 74, 0]	0.43	64	[31, 0, 33, 0]	0.52	NA	NA	NA	176	[90, 0, 86, 0]	0.49	V		V	chrX 122598962
chr5	23362594	-	missense	gria3a	N/D	4	0.0875	296.25	405	[380, 0, 25, 0]	0.06	196	[183, 0, 13, 0]	0.07	126	[110, 0, 16, 0]	0.13	458	[419, 0, 39, 0]	0.09	V		V	chrX 122598962
chr14	12554812	-	missense	gria3b	R/G	4	0.7775	193	294	[68, 0, 226, 0]	0.77	125	[23, 0, 102, 0]	0.82	54	[12, 0, 42, 0]	0.78	299	[79, 0, 220, 0]	0.74	V	V	V	chrX 122598962
chr14	12605792	-	synonymous	gria3b	P	2	0.035	146.5	NA	NA	NA	93	[89, 0, 4, 0]	0.04	NA	NA	NA	200	[195, 0, 5, 0]	0.03			V	chrX 122598962
chr14	12605791	-	missense	gria3b	R/G	4	0.315	42.25	209	[153, 0, 56, 0]	0.27	91	[57, 0, 34, 0]	0.37	41	[24, 0, 17, 0]	0.41	196	[154, 0, 42, 0]	0.21			V	chrX 122598962
chr14	12605900	-	synonymous	gria3b	E	4	0.195	125.75	203	[183, 0, 20, 0]	0.1	82	[68, 0, 14, 0]	0.17	41	[26, 0, 15, 0]	0.37	177	[153, 0, 24, 0]	0.14			V	chrX 122598962
chr15	44530197	-	missense	gria4a	R/G	4	0.9925	65.5	108	[0, 0, 108, 0]	1	42	[0, 0, 42, 0]	1	34	[0, 0, 34, 0]	1	78	[2, 0, 76, 0]	0.97	V	V	V	chr11 105804694
chr15	44677302	-	missense	gria4a	K/R	3	0.563333	49.6667	57	[34, 0, 23, 0]	0.4	37	[13, 0, 24, 0]	0.65	NA	NA	NA	55	[20, 0, 35, 0]	0.64			V	chr11 105804694
chr15	44530198	-	synonymous	gria4a	L	4	0.475	68	111	[59, 0, 52, 0]	0.47	43	[19, 0, 24, 0]	0.56	34	[22, 0, 12, 0]	0.35	84	[40, 0, 44, 0]	0.52	V		V	chr11 105804694
chr21	22073477	+	missense	gria4b	R/G	4	0.8475	51.5	260	[46, 0, 214, 0]	0.82	91	[22, 0, 69, 0]	0.76	46	[2, 0, 44, 0]	0.96	248	[36, 0, 212, 0]	0.85	V	V	V	chr11 105804694
chr21	22048022	+	missense	gria4b	K/R	3	0.63	116.667	NA	NA	NA	89	[26, 0, 63, 0]	0.71	45	[24, 0, 21, 0]	0.47	216	[63, 0, 153, 0]	0.71			V	chr11 105804694
chr21	22048023	+	synonymous	gria4b	K	2	0.02	208	202	[195, 0, 7, 0]	0.03	NA	NA	NA	NA	NA	NA	214	[211, 0, 3, 0]	0.01			V	chr11 105804694
chr21	22073476	+	synonymous	gria4b	L	4	0.1325	161.5	260	[226, 0, 34, 0]	0.13	89	[72, 0, 17, 0]	0.19	50	[46, 0, 4, 0]	0.08	247	[214, 0, 33, 0]	0.13	V		V	chr11 105804694
chr3	18686781	-	missense	grid2ipa	S/G	2	0.515	60	54	[22, 0, 32, 0]	0.59	NA	NA	NA	NA	NA	NA	66	[37, 0, 29, 0]	0.44			V	-
chr21	11492861	+	missense	grin1a	E/G	3	0.0433333	904.667	NA	NA	NA	649	[626, 0, 23, 0]	0.04	423	[403, 0, 20, 0]	0.05	1642	[1582, 0, 60, 0]	0.04			V	-
chr21	11493583	+	missense	grin1a	K/R	3	0.0133333	1685.67	2377	[2342, 0, 35, 0]	0.01	NA	NA	NA	564	[554, 0, 10, 0]	0.02	2116	[2088, 0, 26, 2]	0.01			V	-
chr21	11493661	+	missense	grin1a	E/G	4	0.315	26.75	1677	[1175, 0, 502, 0]	0.3	658	[428, 0, 230, 0]	0.35	312	[203, 0, 109, 0]	0.35	1490	[1096, 0, 393, 1]	0.26			V	-
chr21	11494536	+	missense	grin1a	R/G	3	0.69	1242.67	1743	[549, 0, 1194, 0]	0.69	NA	NA	NA	449	[142, 0, 307, 0]	0.68	1536	[459, 0, 1077, 0]	0.7			V	-
chr5	29617589	-	missense	grin1b	Y/C	2	0.035	349.5	NA	NA	NA	249	[241, 0, 8, 0]	0.03	NA	NA	NA	450	[431, 0, 19, 0]	0.04	V		V	-
chr5	29619159	-	missense	grin1b	E/G	4	0.135	419.75	634	[577, 0, 57, 0]	0.09	286	[247, 0, 39, 0]	0.14	207	[167, 0, 40, 0]	0.19	552	[487, 0, 65, 0]	0.12			V	-
chr5	29619130	-	missense	grin1b	R/G	4	0.065	363.25	568	[545, 0, 23, 0]	0.04	248	[233, 0, 15, 0]	0.06	153	[133, 0, 20, 0]	0.13	484	[468, 0, 16, 0]	0.03			V	-
chr9	20174927	-	missense	igsf3	S/G	4	0.31	25.25	99	[67, 0, 32, 0]	0.32	32	[24, 0, 8, 0]	0.25	28	[18, 0, 10, 0]	0.36	70	[48, 0, 22, 0]	0.31			V	-
chr23	21111170	+	missense	kcnab2b	Q/R	4	0.3975	1034.25	83	[52, 0, 31, 0]	0.37	58	[43, 0, 15, 0]	0.26	15	[7, 0, 8, 0]	0.53	83	[47, 0, 36, 0]	0.43			V	chr1 6158562
chr23	21111156	+	synonymous	kcnab2b	E	2	0.04	90	84	[81, 0, 3, 0]	0.04	NA	NA	NA	NA	NA	NA	96	[92, 0, 4, 0]	0.04			V	chr1 6158562
chr23	21111175	+	missense	kcnab2b	K/E	2	0.065	75.5	74	[67, 0, 7, 0]	0.09	NA	NA	NA	NA	NA	NA	77	[74, 0, 3, 0]	0.04			V	chr1 6158562
chr23	21111183	+	synonymous	kcnab2b	K	2	0.05	71.5	78	[74, 0, 4, 0]	0.05	65	[62, 0, 3, 0]	0.05	NA	NA	NA	NA	NA	NA			V	chr1 6158562
chr13	16759638	+	missense	kcnma1a	N/D	3	0.656667	32.6667	63	[25, 0, 38, 0]	0.6	17	[7, 0, 10, 0]	0.59	18	[4, 0, 14, 0]	0.78	NA	NA	NA			V	chr10 79397298
chr13	16782972	+	missense	kcnma1a	N/D	4	0.16	150	237	[204, 0, 33, 0]	0.14	110	[98, 0, 12, 0]	0.11	29	[21, 0, 8, 0]	0.28	224	[200, 0, 24, 0]	0.11			V	chr10 79397298
chr6	27260541	+	missense	kif1aa	S/G	2	0.195	350.5	371	[305, 0, 66, 0]	0.18	NA	NA	NA	NA	NA	NA	330	[262, 0, 68, 0]	0.21			V	chr2 241700776
chr6	27261676	+	missense	kif1aa	Q/R	3	0.0266667	327	412	[402, 0, 10, 0]	0.02	190	[184, 0, 6, 0]	0.03	NA	NA	NA	379	[366, 0, 13, 0]	0.03			V	chr2 241700776
chr6	27261711	+	missense	kif1aa	T/A	3	0.0166667	338.667	428	[418, 0, 10, 0]	0.02	202	[199, 0, 3, 0]	0.01	NA	NA	NA	386	[378, 0, 8, 0]	0.02			V	chr2 241700776
chr7	17942743	+	synonymous	mta2	P	4	0.16	150	237	[204, 0, 33, 0]	0.14	110	[98, 0, 12, 0]	0.11	29	[21, 0, 8, 0]	0.28	224	[200, 0, 24, 0]	0.11			-
chr7	17942748	+	missense	mta2	Q/R	2	0.04	172.5	234	[223, 0, 11, 0]	0.05	111	[108, 0, 3, 0]	0.03	NA	NA	NA	NA	NA	NA			-	-
chr11	23856426	+	missense	nfasca	N/S	2	0.285	51.5	51	[41, 0, 10, 0]	0.2	NA	NA	NA	NA	NA	NA	52	[33, 0, 19, 0]	0.37			V	-
chr11	23856440	+	missense	nfasca	N/D	2	0.77	43.5	42	[7, 0, 35, 0]	0.83	NA	NA	NA	NA	NA	NA	45	[13, 0, 32, 0]	0.71			V	-
chr11	23856473	+	missense	nfasca	S/G	2	0.085	58.5	58	[53, 0, 5, 0]	0.09	NA	NA	NA	NA	NA	NA	59	[54, 0, 5, 0]	0.08			V	-
chr12	29624611	-	missense	nrg3b	T/A	3	0.51	25.6667	27	[17, 0, 10, 0]	0.37	25	[12, 0, 13, 0]	0.52	NA	NA	NA	25	[9, 0, 16, 0]	0.64			V	-
chr7	623142	+	missense	nrxn2b	K/R	2	0.03	361	389	[379, 0, 10, 0]	0.03	NA	NA	NA	NA	NA	NA	333	[324, 0, 9, 0]	0.03			V	-
chr2	25108715	-	missense	pccb	R/G	2	0.055	94.5	104	[101, 0, 3, 0]	0.03	NA	NA	NA	NA	NA	NA	85	[78, 0, 7, 0]	0.08			V	chr3 135979129	chr3 135978037	chr3 135979140
chr13	41289189	-	missense	pcdh15a	N/S	2	0.615	34	37	[8, 0, 29, 0]	0.78	NA	NA	NA	NA	NA	NA	31	[17, 0, 14, 0]	0.45			V	-
chr16	38167904	+	missense	pi4kb	Q/R	2	0.365	38	54	[34, 0, 20, 0]	0.37	22	[14, 0, 8, 0]	0.36	NA	NA	NA	NA	NA	NA			V	-
chr16	38168009	+	missense	pi4kb	K/R	2	0.2	24	28	[21, 0, 7, 0]	0.25	20	[17, 0, 3, 0]	0.15	NA	NA	NA	NA	NA	NA			V	-
chr23	37467115	+	missense	pink1	Q/R	4	0.28	36.25	26	[23, 0, 3, 0]	0.12	24	[19, 0, 5, 0]	0.21	20	[12, 0, 8, 0]	0.4	31	[19, 0, 12, 0]	0.39			V	-
chr23	37467073	+	missense	pink1	E/G	2	0.11	29	NA	NA	NA	23	[20, 0, 3, 0]	0.13	NA	NA	NA	35	[32, 0, 3, 0]	0.09			V	-
chr23	37467109	+	missense	pink1	Q/R	4	0.2175	40	26	[23, 0, 3, 0]	0.12	26	[23, 0, 3, 0]	0.12	24	[19, 0, 5, 0]	0.21	31	[18, 0, 13, 0]	0.42			V	-
chr7	41153792	+	synonymous	puf60b	P	4	0.13	302.75	459	[395, 0, 64, 0]	0.14	200	[170, 0, 30, 0]	0.15	156	[136, 0, 20, 0]	0.13	396	[357, 0, 39, 0]	0.1			V	-
chr7	41153796	+	missense	puf60b	S/G	3	0.0233333	353.667	454	[448, 0, 6, 0]	0.01	204	[194, 0, 10, 0]	0.05	NA	NA	NA	403	[398, 0, 5, 0]	0.01			V	-
chr7	41153812	+	missense	puf60b	Q/R	2	0.015	326.5	453	[448, 0, 5, 0]	0.01	200	[196, 0, 4, 0]	0.02	NA	NA	NA	NA	NA	NA			V	-
chr23	1716677	+	missense	rabggta	S/G	2	0.035	110	129	[124, 0, 5, 0]	0.04	NA	NA	NA	NA	NA	NA	91	[88, 0, 3, 0]	0.03			V	-
chr1	41215949	-	missense	rgs12b	S/G	3	0.216667	63.6667	NA	NA	NA	52	[42, 0, 10, 0]	0.19	30	[22, 0, 8, 0]	0.27	109	[88, 0, 21, 0]	0.19			V	-
chr1	41215998	-	synonymous	rgs12b	E	3	0.28	44	NA	NA	NA	33	[24, 0, 9, 0]	0.27	26	[16, 0, 10, 0]	0.38	73	[59, 0, 14, 0]	0.19			V	-
chr19	13151131	+	missense	rims2b	M/V	3	0.06	80.3333	142	[139, 0, 3, 0]	0.02	51	[47, 0, 4, 0]	0.08	48	[44, 0, 4, 0]	0.08	NA	NA	NA			V	-
chr19	13151155	+	missense	rims2b	S/G	3	0.89	86	157	[24, 0, 133, 0]	0.85	51	[7, 0, 44, 0]	0.86	50	[2, 0, 48, 0]	0.96	NA	NA	NA			V	-
chr15	45662750	+	missense	sagb	D/G	2	0.32	14	12	[8, 0, 4, 0]	0.33	NA	NA	NA	NA	NA	NA	16	[11, 0, 5, 0]	0.31			V	-
chr15	45662753	+	missense	sagb	N/S	2	0.71	13.5	12	[3, 0, 9, 0]	0.75	NA	NA	NA	NA	NA	NA	15	[5, 0, 10, 0]	0.67			V	-
chr8	31441929	+	missense	selenop	S/G	3	0.0166667	703.667	1112	[1087, 0, 25, 0]	0.02	713	[696, 0, 17, 0]	0.02	286	[281, 0, 4, 1]	0.01	NA	NA	NA				-
chr8	31441984	+	missense	selenop	Q/R	2	0.015	947.5	1105	[1087, 0, 18, 0]	0.02	790	[781, 0, 9, 0]	0.01	NA	NA	NA	NA	NA	NA				-
chr20	19406666	-	missense	si:ch211-278j3.3	D/G	3	0.12	55.3333	93	[88, 0, 5, 0]	0.05	NA	NA	NA	18	[14, 0, 4, 0]	0.22	55	[50, 0, 5, 0]	0.09				-
chr20	19406684	-	missense	si:ch211-278j3.3	E/G	2	0.05	99.5	112	[109, 0, 3, 0]	0.03	NA	NA	NA	NA	NA	NA	87	[81, 0, 6, 0]	0.07				-
chr20	19406683	-	synonymous	si:ch211-278j3.3	E	4	0.275	70.75	112	[94, 0, 18, 0]	0.16	58	[44, 0, 14, 0]	0.24	21	[13, 0, 8, 0]	0.38	92	[63, 0, 29, 0]	0.32
chr23	16641017	+	synonymous	snphb	Q	4	0.2825	43.25	79	[54, 0, 25, 0]	0.32	30	[21, 0, 9, 0]	0.3	14	[10, 0, 4, 0]	0.29	50	[39, 0, 11, 0]	0.22			V	-
chr23	16640852	+	synonymous	snphb	A	3	0.3	31.6667	41	[31, 0, 10, 0]	0.24	20	[12, 0, 8, 0]	0.4	NA	NA	NA	34	[25, 0, 9, 0]	0.26			V	-
chr23	16640860	+	missense	snphb	E/G	3	0.93	31.3333	42	[4, 0, 38, 0]	0.9	20	[1, 0, 19, 0]	0.95	NA	NA	NA	32	[2, 0, 30, 0]	0.94			V	-
chr23	16640865	+	missense	snphb	S/G	2	0.115	31	33	[30, 0, 3, 0]	0.09	NA	NA	NA	NA	NA	NA	29	[25, 0, 4, 0]	0.14			V	-
chr23	16640925	+	missense	snphb	T/A	3	0.416667	53.3333	55	[33, 0, 22, 0]	0.4	41	[21, 0, 20, 0]	0.49	NA	NA	NA	64	[41, 0, 23, 0]	0.36			V	-
chr23	16641127	+	missense	snphb	Y/C	3	0.213333	40.3333	54	[43, 0, 11, 0]	0.2	14	[10, 0, 4, 0]	0.29	NA	NA	NA	53	[45, 0, 8, 0]	0.15			V	-
chr23	16641012	+	missense	snphb	T/A	4	0.2425	31.25	76	[54, 0, 22, 0]	0.29	28	[21, 0, 7, 0]	0.25	14	[10, 0, 4, 0]	0.29	51	[44, 0, 7, 0]	0.14			V	-
chr12	19430150	+	missense	snx29	R/G	3	0.52	25	30	[14, 0, 16, 0]	0.53	17	[8, 0, 9, 0]	0.53	NA	NA	NA	28	[14, 0, 14, 0]	0.5			V	-
chr12	19430154	+	missense	snx29	K/R	3	0.34	26.3333	32	[21, 0, 11, 0]	0.34	19	[13, 0, 6, 0]	0.32	NA	NA	NA	28	[18, 0, 10, 0]	0.36			V	-
chr12	19430223	+	missense	snx29	N/S	3	0.136667	36	40	[36, 0, 4, 0]	0.1	27	[24, 0, 3, 0]	0.11	NA	NA	NA	41	[33, 0, 8, 0]	0.2			V	-
chr10	9856350	-	synonymous	strbp	S	3	0.103333	52.6667	66	[61, 0, 5, 0]	0.08	23	[20, 0, 3, 0]	0.13	NA	NA	NA	69	[62, 0, 7, 0]	0.1			V	-
chr10	9856390	-	missense	strbp	Q/R	4	0.7225	43.5	50	[13, 0, 37, 0]	0.74	19	[6, 0, 13, 0]	0.68	28	[6, 0, 22, 0]	0.79	68	[22, 0, 46, 0]	0.68			V	-
chr15	25595702	-	missense	taok1a	R/G	2	0.38	26.5	29	[18, 0, 11, 0]	0.38	NA	NA	NA	NA	NA	NA	24	[15, 0, 9, 0]	0.38			V	-
chr24	31116765	-	missense	tlcd4a	Y/C	2	0.415	31	52	[35, 0, 17, 0]	0.33	10	[5, 0, 5, 0]	0.5	NA	NA	NA	NA	NA	NA			-	-
chr5	26062532	+	missense	trpm3	R/G	4	0.425	67	43	[30, 0, 13, 0]	0.3	24	[15, 0, 9, 0]	0.38	15	[7, 0, 8, 0]	0.53	43	[22, 0, 21, 0]	0.49			V	-
chr5	26062582	+	synonymous	trpm3	L	4	0.35	37.5	49	[35, 0, 14, 0]	0.29	25	[16, 0, 9, 0]	0.36	22	[10, 0, 12, 0]	0.55	54	[43, 0, 11, 0]	0.2			V	-
chr5	26062531	+	synonymous	trpm3	E	4	0.235	31.25	44	[33, 0, 11, 0]	0.25	24	[21, 0, 3, 0]	0.12	15	[9, 0, 6, 0]	0.4	42	[35, 0, 7, 0]	0.17			V	-
chr5	26062514	+	missense	trpm3	R/G	3	0.583333	41.3333	53	[27, 0, 26, 0]	0.49	24	[9, 0, 15, 0]	0.62	NA	NA	NA	47	[17, 0, 30, 0]	0.64			V	-
chr5	26062519	+	synonymous	trpm3	A	3	0.2	40.3333	53	[42, 0, 11, 0]	0.21	28	[25, 0, 3, 0]	0.11	NA	NA	NA	40	[29, 0, 11, 0]	0.28			V	-
chr11	26545779	+	missense	unm_sa1614	R/G	2	0.375	15	14	[7, 0, 7, 0]	0.5	NA	NA	NA	NA	NA	NA	16	[12, 0, 4, 0]	0.25			-	-
chr11	26545819	+	missense	unm_sa1614	Y/C	2	0.28	18	18	[15, 0, 3, 0]	0.17	NA	NA	NA	NA	NA	NA	18	[11, 0, 7, 0]	0.39			-	-
chr20	9192902	-	missense	ylpm1	R/G	4	0.7675	22.5	24	[8, 0, 16, 0]	0.67	21	[2, 0, 19, 0]	0.9	15	[3, 0, 12, 0]	0.8	30	[9, 0, 21, 0]	0.7			V	-
chr20	9192838	-	missense	ylpm1	Y/C	2	0.16	42	61	[55, 0, 6, 0]	0.1	23	[18, 0, 5, 0]	0.22	NA	NA	NA	NA	NA	NA			V	-
chr20	9192903	-	synonymous	ylpm1	P	3	0.4	24	22	[15, 0, 7, 0]	0.32	21	[12, 0, 9, 0]	0.43	NA	NA	NA	29	[16, 0, 13, 0]	0.45			V	-
chr14	49022071	+	synonymous	zdhhc5b	T	3	0.54	20	11	[6, 0, 5, 0]	0.45	20	[7, 0, 13, 0]	0.65	NA	NA	NA	29	[14, 0, 15, 0]	0.52			V	-
chr14	49022145	+	missense	zdhhc5b	Q/R	3	0.59	30.3333	19	[11, 0, 8, 0]	0.42	26	[5, 0, 21, 0]	0.81	NA	NA	NA	46	[21, 0, 25, 0]	0.54			V	-
chr19	10205813	-	missense	znf865	S/G	4	0.365	161.25	74	[55, 0, 19, 0]	0.26	37	[26, 0, 11, 0]	0.3	12	[4, 0, 8, 0]	0.67	60	[46, 0, 14, 0]	0.23			V	-
chr19	10205588	-	missense	znf865	T/A	2	0.105	104.5	116	[105, 0, 11, 0]	0.09	NA	NA	NA	NA	NA	NA	93	[82, 0, 11, 0]	0.12			V	-
chr19	10205804	-	missense	znf865	R/G	4	0.315	59.75	73	[55, 0, 18, 0]	0.25	34	[22, 0, 12, 0]	0.35	10	[6, 0, 4, 0]	0.4	65	[48, 0, 17, 0]	0.26			V	-
chr19	10205822	-	missense	znf865	S/G	4	0.265	296.75	73	[56, 0, 17, 0]	0.23	40	[30, 0, 10, 0]	0.25	10	[6, 0, 4, 0]	0.4	67	[55, 0, 12, 0]	0.18			V	-
