# Supplementary material for: Systematic identification of A-to-I RNA editing in zebrafish development and adult organs
Source: Nucleic Acids Res. 2021 Apr 19;49(8):4325–37. doi: 10.1093/nar/gkab247 (PMC8096273; doi:10.1093/nar/gkab247)
Supplement: gkab247_Supplemental_Files [file gkab247_supplemental_files.zip › SuppTable3.xlsx]

## Sheet: Sheet1
Comparison to PMID:26637167
Sites we could not detect
Chr	Pos	Gene	Strand	Gene part	Annotation 1	Annotation 2	Reason site wan't fount
chr2	37199600	copa	+	CDS	non syn	I --> V	No DNA coverage
chr9	54314020	cog3	-	CDS	non syn	E --> G	A2G mm in the DNA
chr9	54312026	cog3	-	CDS	non syn	I --> V	Not in cluster
chr16	1984599	grik2 (predicted)	+	predicted CDS	non syn	I --> V	No DNA coverage
chr16	1984612	grik2 (predicted)	+	predicted CDS	non syn	Y --> C	Edited only in one sample
chr1	20652109	gria2a	-	CDS	syn	S --> S	A2G mm in the DNA
chr14	35464518	gria2b	+	CDS	syn	L --> L	Edited only in one sample
chr14	35464482	gria2b	+	CDS	syn	K --> K	No Editing
chr15	44488990	gria4a	-	CDS	syn	K --> K	No Editing
chr15	44488975	gria4a	-	CDS	syn	G --> G	No Editing
chr15	44488969	gria4a	-	CDS	syn	L --> L	No Editing
chr5	22858768	gria3a	-	CDS	syn	E --> E	No RNA coverage
chr5	22858746	gria3a	-	CDS	non syn	K --> E	No RNA coverage
chr5	22885160	gria3a	-	CDS	non syn	Q --> R	Edited only in one sample
chr5	22885156	gria3a	-	CDS	syn	Q --> Q	No RNA coverage
