# Supplementary material for: Systematic identification of A-to-I RNA editing in zebrafish development and adult organs
Source: Nucleic Acids Res. 2021 Apr 19;49(8):4325–37. doi: 10.1093/nar/gkab247 (PMC8096273; doi:10.1093/nar/gkab247)
Supplement: gkab247_Supplemental_Files [file gkab247_supplemental_files.zip › SuppTable4.xlsx]

## Sheet: Sheet1
Conseved genes between human and zebrafish
Conserved genes (hg38)
Chr	Pos	Gene	Anno	conserved site in zebrafish (danRer7)	Editing annotation in zebrafish gene
chr3	53786865	CACNA1D	I/M			lift over to different gene- rgs12b
chr3	62438132	CADPS	E/G	chr11:19855469 (cadpsa), chr6:41438330(cadpsb)	E/G,E/G
chr4	157336723	GRIA2	Q/R	chr1:20652128 (gria2a)	Q/R
chr4	157336727	GRIA2	Q			no liftover
chr4	157336984	GRIA2	intronic			intronic
chr4	157336985	GRIA2	intronic			intronic
chr4	157360142	GRIA2	R/G	chr1:20648640 (gria2a), chr14:35464519 (gria2b)	R/G,R/G
chrX	123465111	GRIA3	R/G	chr14:12248798 (gria3b)	R/G
chrX	123465147	GRIA3	intronic			intronic
chr11	105933968	GRIA4	R/G	chr15:44506891 (gria4a) ,chr21:22036841 (gria4b)	R/G,R/G
chr11	105944405	GRIA4	intronic			intronic
chr11	105945379	GRIA4	intronic			intronic
chr11	105945402	GRIA4	intronic			intronic
chr11	105945418	GRIA4	intronic			intronic
chr11	105945433	GRIA4	intronic			intronic
