# Supplementary material for: Systematic identification of A-to-I RNA editing in zebrafish development and adult organs
Source: Nucleic Acids Res. 2021 Apr 19;49(8):4325–37. doi: 10.1093/nar/gkab247 (PMC8096273; doi:10.1093/nar/gkab247)
Supplement: gkab247_Supplemental_Files [file gkab247_supplemental_files.zip › SuppTable5.xlsx]

## Sheet: Brain regions
danRer10		danRer11					Mean editing
Region	Position	Region	Position	Strand	Annotation	Gene	cerebellum	diencephalon	hindbrain	olfactory bulb	OT	telecephalon
chr1	20652128	chr1	21345065	-	nonsynonymous SNV	gria2a	0.995	0.985	0.995	0.96	0.98	0.996667
chr15	44506891	chr15	44530197	-	synonymous SNV	gria4a	0.98	1	0.98	0.86	0.96	1
chr1	20648640	chr1	21341577	-	synonymous SNV	gria2a	0.91	0.8	0.75	0.23	0.9	0.38
chr21	22036841	chr21	22073477	+	nonsynonymous SNV	gria4b	0.91	0.9	0.92	0.45	0.885	0.476667
chr13	41163299	chr13	41289189	-	synonymous SNV	pcdh15a	0.88	0.72	0.665	NA	0.81	0.43
chr16	12857938	chr16	12748058	+	nonsynonymous SNV	epn1	0.84	0.735	0.79	0.5	0.853333	0.55
chr11	36554188	chr11	36816171	-	nonsynonymous SNV	cacna1da	0.805	0.62	0.61	0.12	0.773333	0.31
chr14	12248798	chr14	12554812	-	nonsynonymous SNV	gria3b	0.78	0.81	0.9	0.55	0.805	0.596667
chr11	23618583	chr11	23856440	+	nonsynonymous SNV	nfasca	0.72	0.59	0.705	0.46	0.59	0.41
chr13	16628646	chr13	16759638	+	nonsynonymous SNV	kcnma1a	0.68	0.615	0.73	0.2	0.656667	0.296667
chr21	11401908	chr21	11494536	+	nonsynonymous SNV	grin1a	0.68	0.46	0.625	0.27	0.586667	0.463333
chr14	35464519	chr14	35804833	+	nonsynonymous SNV	gria2b	0.665	0.565	0.505	0.12	0.623333	0.156667
chr5	22858793	chr5	23362593	-	synonymous SNV	gria3a	0.6	0.695	0.545	0.38	0.7	0.623333
chr15	44506892	chr15	44530198	-	synonymous SNV	gria4a	0.585	0.31	0.28	0.29	0.32	0.14
chr15	44657761	chr15	44677302	-	nonsynonymous SNV	gria4a	0.57	0.435	0.405	0.31	0.6	0.246667
chr21	22011386	chr21	22048022	+	nonsynonymous SNV	gria4b	0.56	0.595	0.545	0.12	0.493333	0.166667
chr5	22867024	chr5	23370824	-	nonsynonymous SNV	gria3a	0.555	0.505	0.61	0.25	0.42	0.45
chr11	36554180	chr11	36816163	-	nonsynonymous SNV	cacna1da	0.495	0.36	0.305	0.12	0.483333	0.146667
chr5	22858803	chr5	23362603	-	nonsynonymous SNV	gria3a	0.47	0.62	0.51	0.4	0.605	0.496667
chr13	26906210	chr13	27036660	-	nonsynonymous SNV	ccdc85a	0.455	0.51	0.52	0	0.535	0.266667
chr9	20364085	chr9	20174954	-	nonsynonymous SNV	igsf3	0.415	0.365	0.285	0	0.406667	0.17
chr1	40513162	chr1	41215949	-	nonsynonymous SNV	rgs12b	0.33	0.2	0.25	0.17	0	0.07
chr5	22893421	chr5	23397221	-	nonsynonymous SNV	gria3a	0.33	0.46	0.475	0.19	0.363333	0.213333
chr11	23618569	chr11	23856426	+	nonsynonymous SNV	nfasca	0.31	0.22	0.25	0	0.273333	0.0966667
chr19	10286888	chr19	10205813	-	nonsynonymous SNV	znf865	0.31	0.285	0.37	0.15	0.37	0
chr16	38217872	chr16	38167904	+	nonsynonymous SNV	pi4kb	0.3	0.5	0.165	0	0.33	0.1
chr9	20364058	chr9	20174927	-	nonsynonymous SNV	igsf3	0.3	0.28	0.175	0	0.306667	0.12
chr21	11401033	chr21	11493661	+	nonsynonymous SNV	grin1a	0.29	0.355	0.35	0.09	0.356667	0.183333
chr5	22889232	chr5	23393032	-	nonsynonymous SNV	gria3a	0.26	0.28	0.29	0	0.26	0
chr14	12299777	chr14	12605791	-	nonsynonymous SNV	gria3b	0.25	0.24	0.19	0	0.17	0.05
chr13	26906132	chr13	27036582	-	nonsynonymous SNV	ccdc85a	0.23	0.21	0.415	0	0.21	0.0633333
chr1	20648641	chr1	21341578	-	synonymous SNV	gria2a	0.205	0.22	0.14	0	0.13	0.0366667
chr19	10286879	chr19	10205804	-	nonsynonymous SNV	znf865	0.205	0.25	0.285	0.15	0.23	0
chr23	21184619	chr23	21111170	+	nonsynonymous SNV	kcnab2b	0.2	0.91	0.52	0	0.31	0
chr19	10286897	chr19	10205822	-	nonsynonymous SNV	znf865	0.185	0.25	0.25	0.09	0.4	0.045
chr21	22036840	chr21	22073476	+	synonymous SNV	gria4b	0.17	0.13	0.225	0	0.105	0
chr16	12857916	chr16	12748036	+	nonsynonymous SNV	epn1	0.165	0.11	0.18	0	0.173333	0.0233333
chr16	38217977	chr16	38168009	+	nonsynonymous SNV	pi4kb	0.165	0.25	0.085	0	0.26	0
chr23	37364453	chr23	37467115	+	nonsynonymous SNV	pink1	0.15	0	0.135	NA	0.25	0
chr5	29019006	chr5	29619159	-	nonsynonymous SNV	grin1b	0.145	0.05	0.095	0	0.133333	0.0266667
chr7	17690770	chr7	17942743	+	synonymous SNV	mta2	0.135	0.245	0.16	0.15	0.12	0.18
chr7	40873719	chr7	41153792	+	synonymous SNV	puf60b	0.135	0.08	0.105	0	0.18	0.136667
chr14	12299886	chr14	12605900	-	synonymous SNV	gria3b	0.11	0.215	0.165	0	0.0933333	0.02
chr16	29074409	chr16	29009032	+	nonsynonymous SNV	gon4l	0.1	0	0	NA	0	0
chr3	40155388	chr3	40297246	-	synonymous SNV	atp5mf	0.09	0.095	0.065	0.14	0.12	0.12
chr16	12857958	chr16	12748078	+	nonsynonymous SNV	epn1	0.085	0	0.085	0	0.0466667	0
chr23	37364447	chr23	37467109	+	nonsynonymous SNV	pink1	0.08	0	0	NA	0.215	0
chr23	37364411	chr23	37467073	+	nonsynonymous SNV	pink1	0.07	0	0	0	0.04	0
chr16	23632263	chr16	23547295	+	nonsynonymous SNV	adar	0.06	0	0.085	0	0.0833333	0
chr5	29018977	chr5	29619130	-	nonsynonymous SNV	grin1b	0.06	0.025	0	0	0.0466667	0
chr16	23632195	chr16	23547227	+	nonsynonymous SNV	adar	0.05	0	0	0	0	0
chr23	21184632	chr23	21111183	+	synonymous SNV	kcnab2b	0.05	0.06	0	0	0	0
chr5	29017436	chr5	29617589	-	nonsynonymous SNV	grin1b	0.045	0	0	0	0.0433333	0
chr8	31432697	chr8	31441929	+	nonsynonymous SNV	selenop	0.045	0.015	0.02	0	0.07	0.0266667
chr11	23618616	chr11	23856473	+	nonsynonymous SNV	nfasca	0.04	0.065	0	0	0.0433333	0
chr19	10286663	chr19	10205588	-	nonsynonymous SNV	znf865	0.04	0	0	0	0	0
chr23	21184605	chr23	21111156	+	synonymous SNV	kcnab2b	0.04	0.095	0	0	0	0
chr21	11400233	chr21	11492861	+	nonsynonymous SNV	grin1a	0.03	0.12	0.095	0	0.0466667	0.00333333
chr7	481446	chr7	623142	+	nonsynonymous SNV	nrxn2b	0.03	0.035	0	0	0	0
chr20	18824452	chr20	18724035	-	nonsynonymous SNV	enpp5	0.015	0	0	0	0.0333333	0
chr21	22011387	chr21	22048023	+	synonymous SNV	gria4b	0.015	0	0	0	0	0
chr5	24017931	chr5	24521731	+	nonsynonymous SNV	dgcr8	0.015	0	0	0	0	0
chr21	11400955	chr21	11493583	+	nonsynonymous SNV	grin1a	0.01	0.04	0.025	0	0.00666667	0.01
chr8	31432752	chr8	31441984	+	nonsynonymous SNV	selenop	0.005	0.01	0	0	0.00333333	0.00666667
chr1	40513211	chr1	41215998	-	synonymous SNV	rgs12b	0	0	0.1	0.15	0	0.0666667
chr13	26906226	chr13	27036676	-	synonymous SNV	ccdc85a	0	0.215	0.14	0	0.085	0.0333333
chr14	12299778	chr14	12605792	-	synonymous SNV	gria3b	0	0	0.05	0	0	0
chr2	25453081	chr2	25108715	-	nonsynonymous SNV	pccb	0	0	0	NA	0	0
chr23	1707820	chr23	1716677	+	nonsynonymous SNV	rabggta	0	0	0	0	0	0
chr23	21184624	chr23	21111175	+	nonsynonymous SNV	kcnab2b	0	0	0.06	0	0	0
chr5	22858794	chr5	23362594	-	nonsynonymous SNV	gria3a	0	0.045	0	0	0.045	0.0366667
chr5	22893418	chr5	23397218	-	nonsynonymous SNV	gria3a	0	0	0.11	0	0.0166667	0
chr7	17690775	chr7	17942748	+	nonsynonymous SNV	mta2	0	0.025	0	0	0.0433333	0.05
chr7	40873723	chr7	41153796	+	nonsynonymous SNV	puf60b	0	0.05	0	0	0	0
chr7	40873739	chr7	41153812	+	nonsynonymous SNV	puf60b	0	0	0	0	0	0
